# Supplementary material for: Trends in Tuberculosis Incidence and Treatment Outcomes in Kazakhstan: A Decade of Observational Data
Source: Trop Med Infect Dis. 2026 Mar 6;11(3):75. doi: 10.3390/tropicalmed11030075 (PMC13030362; doi:10.3390/tropicalmed11030075)
Supplement: Supplementary file 1 [file tropicalmed-11-00075-s001.zip]

Archive with 1 entries (1 files):
- tropicalmed-4140966-supplementary.pdf
